# Supplementary material for: Fruit Peel Powder as Natural Antioxidant and Reinforcing Bio-Filler in Natural Rubber Latex Gloves: Cases of Mangosteen, Pomelo and Durian
Source: Antioxidants (Basel). 2023 May 18;12(5):1119. doi: 10.3390/antiox12051119 (PMC10215814; doi:10.3390/antiox12051119)
Supplement: Supplementary file 1 [file antioxidants-12-01119-s001.zip]

Archive with 1 entries (1 files):
- antioxidants-2389452-supplementary.pdf
